# Supplementary material for: Introgressed mitochondrial fragments from archaic hominins alter nuclear genome function in modern humans
Source: Sci Adv. 2026 Feb 4;12(6):eaea0706. doi: 10.1126/sciadv.aea0706 (PMC12871456; doi:10.1126/sciadv.aea0706)
Supplement: Supplementary file 2 — Tables S1 to S13 [file sciadv.aea0706_tables_s1_to_s13.zip]

Archive with 1 entries (1 files):
- aea0706_tables_s1_to_s13.xlsx
