# Supplementary material for: Introgressed mitochondrial fragments from archaic hominins alter nuclear genome function in modern humans
Source: Sci Adv. 2026 Feb 4;12(6):eaea0706. doi: 10.1126/sciadv.aea0706 (PMC12871456; doi:10.1126/sciadv.aea0706)
Supplement: Supplementary file 2 — Tables S1 to S13 [file sciadv.aea0706_tables_s1_to_s13.zip › aea0706_tables_s1_to_s13.xlsx]

## Sheet: STable overview
Table	Title and Description
Table S1	All samples used for analysis
Table S2	15 Papua New Guinea samples used for analysis
Table S3	NUMTs detected in modern humans
Table S4	Number of NUMTs across diverse modern populations
Table S5	Insertion support for unique NUMTs from dinumt and this study in long-read sequencing data
Table S6	Pairwise t-test comparisons for the distribution of NUMTs per individual among different populations
Table S7	NUMTs overlapped with Neanderthal segments identified by Sprime and S* in 1KGP individuals
Table S8	Evidence against recurrent independent insertions of high-confidence introgressed NUMTs
Table S9	NUMTs overlapped with Denisovan segments identified by Sprime in Papuans
Table S10	Comprehensive summary of the five best-supported introgressed NUMTs
Table S11	Selection analysis of NUMTs across populations
Table S12	Sample groups from MAGE data for gene expression differentiation analysis in putative introgressed NUMTs identified in 1KGP
Table S13	Intact mitochondrial reading frames among putative introgressed NUMTs

## Sheet: Table S1
Identifier	Description	1000 Genomes Region	Number of Individuals
ACB	African Caribbean in Barbados	Africa	96
ASW	African Ancestry in Southwest US	Africa	61
ESN	Esan in Nigeria	Africa	99
GWD	Gambian in Western Division, The Gambia	Africa	113
LWK	Luhya in Webuye, Kenya	Africa	99
MSL	Mende in Sierra Leone	Africa	85
YRI	Yoruba in Ibadan, Nigeria	Africa	108
CLM	Colombians from Medellin, Colombia	America	94
MXL	Mexican ancestry from Los Angeles, CA, USA	America	64
PEL	Peruvians from Lima, Peru	America	85
PUR	Puerto Ricans from Puerto Rico	America	104
CDX	Chinese Dai in Xishuangbanna, China	East Asia	93
CHB	Han Chinese in Beijing, China	East Asia	103
CHS	Southern Han Chinese	East Asia	105
JPT	Japanese in Tokyo, Japan	East Asia	104
KHV	Kinh in Ho Chi Minh City, Vietnam	East Asia	99
CEU	Utah Residents (CEPH) with Northern and Western European Ancestry	Europe	99
FIN	Finnish in Finland	Europe	99
GBR	British in England and Scotland	Europe	91
IBS	Iberian Population in Spain	Europe	107
TSI	Toscani in Italia	Europe	107
BEB	Bengali from Bangladesh	South Asia	86
GIH	Gujarati Indian from Houston, TX, USA	South Asia	103
ITU	Indian Telugu from the United Kingdom	South Asia	102
PJL	Punjabi from Lahore, Pakistan	South Asia	96
STU	Sri Lankan Tamil from the United Kingdom	South Asia	102
Papuans	From SGDP	–	15
Neanderthal	Denisova Cave, Vindija Cave, Chagyrskaya Cave	–	3
Denisovan	Denisova Cave	–	1

## Sheet: Table S2
Sample name	Sex	Biosample ID	Population name	Superpopulation name	Url	md5
HGDP00546	male	SAMEA3302650	Papuan,Papuan Sepik	Oceania (SGDP),Oceania (HGDP)	ftp://ftp.1000genomes.ebi.ac.uk/vol1/ftp/data_collections/simons_diversity_data/data/Papuan/SAMEA3302650/alignment/SAMEA3302650.alt_bwamem_GRCh38DH.20200922.Papuan.simons.cram	0794b62b245bc4fb4eb2cccb1c11dde2
HGDP00550	female	SAMEA3302738	Papuan,Papuan Highlands	Oceania (SGDP),Oceania (HGDP)	ftp://ftp.1000genomes.ebi.ac.uk/vol1/ftp/data_collections/simons_diversity_data/data/Papuan/SAMEA3302738/alignment/SAMEA3302738.alt_bwamem_GRCh38DH.20200922.Papuan.simons.cram	39882e9bb7306cedad26a773cd710560
HGDP00553	male	SAMEA3302772	Papuan,Papuan Highlands	Oceania (SGDP),Oceania (HGDP)	ftp://ftp.1000genomes.ebi.ac.uk/vol1/ftp/data_collections/simons_diversity_data/data/Papuan/SAMEA3302772/alignment/SAMEA3302772.alt_bwamem_GRCh38DH.20200922.Papuan.simons.cram	27dd5dd91d7fe251d4868cefa2b79d94
HGDP00555	male	SAMEA3302643	Papuan,Papuan Highlands	Oceania (SGDP),Oceania (HGDP)	ftp://ftp.1000genomes.ebi.ac.uk/vol1/ftp/data_collections/simons_diversity_data/data/Papuan/SAMEA3302643/alignment/SAMEA3302643.alt_bwamem_GRCh38DH.20200922.Papuan.simons.cram	5e686719495c628935a4514f8b3b8be5
HGDP00556	male	SAMEA3302622	Papuan,Papuan Highlands	Oceania (SGDP),Oceania (HGDP)	ftp://ftp.1000genomes.ebi.ac.uk/vol1/ftp/data_collections/simons_diversity_data/data/Papuan/SAMEA3302622/alignment/SAMEA3302622.alt_bwamem_GRCh38DH.20200922.Papuan.simons.cram	83fcbf36211e9d7d3723f5db21d4d4b0
HGDP00552	female	SAMEA3302700	Papuan	Oceania (SGDP)	ftp://ftp.1000genomes.ebi.ac.uk/vol1/ftp/data_collections/simons_diversity_data/data/Papuan/SAMEA3302700/alignment/SAMEA3302700.alt_bwamem_GRCh38DH.20200922.Papuan.simons.cram	85107e3959c3cebefd0ecd73a1af44ee
HGDP00554	female	SAMEA3302746	Papuan	Oceania (SGDP)	ftp://ftp.1000genomes.ebi.ac.uk/vol1/ftp/data_collections/simons_diversity_data/data/Papuan/SAMEA3302746/alignment/SAMEA3302746.alt_bwamem_GRCh38DH.20200922.Papuan.simons.cram	464cb0177a2c777486bebeb791b444e9
HGDP00540	male	SAMEA3302871	Papuan,Papuan Sepik	Oceania (SGDP),Oceania (HGDP)	ftp://ftp.1000genomes.ebi.ac.uk/vol1/ftp/data_collections/simons_diversity_data/data/Papuan/SAMEA3302871/alignment/SAMEA3302871.alt_bwamem_GRCh38DH.20200922.Papuan.simons.cram	94478f84e1f9e1ffd4b2a6a32dcb5d15
HGDP00541	male	SAMEA3302892	Papuan,Papuan Sepik	Oceania (SGDP),Oceania (HGDP)	ftp://ftp.1000genomes.ebi.ac.uk/vol1/ftp/data_collections/simons_diversity_data/data/Papuan/SAMEA3302892/alignment/SAMEA3302892.alt_bwamem_GRCh38DH.20200922.Papuan.simons.cram	39d91738128c00d33d2695dc727a6abe
HGDP00543	male	SAMEA3302626	Papuan,Papuan Sepik	Oceania (SGDP),Oceania (HGDP)	ftp://ftp.1000genomes.ebi.ac.uk/vol1/ftp/data_collections/simons_diversity_data/data/Papuan/SAMEA3302626/alignment/SAMEA3302626.alt_bwamem_GRCh38DH.20200922.Papuan.simons.cram	3ca4dcd0cd757e8ff915f3bf4bf837f4
HGDP00545	male	SAMEA3302657	Papuan,Papuan Sepik	Oceania (SGDP),Oceania (HGDP)	ftp://ftp.1000genomes.ebi.ac.uk/vol1/ftp/data_collections/simons_diversity_data/data/Papuan/SAMEA3302657/alignment/SAMEA3302657.alt_bwamem_GRCh38DH.20200922.Papuan.simons.cram	89e6a5401bd738153afd818cbbd6d010
HGDP00547	male	SAMEA3302671	Papuan,Papuan Sepik	Oceania (SGDP),Oceania (HGDP)	ftp://ftp.1000genomes.ebi.ac.uk/vol1/ftp/data_collections/simons_diversity_data/data/Papuan/SAMEA3302671/alignment/SAMEA3302671.alt_bwamem_GRCh38DH.20200922.Papuan.simons.cram	006443a0934677010c187f39ca6e078e
HGDP00548	male	SAMEA3302704	Papuan	Oceania (SGDP)	ftp://ftp.1000genomes.ebi.ac.uk/vol1/ftp/data_collections/simons_diversity_data/data/Papuan/SAMEA3302704/alignment/SAMEA3302704.alt_bwamem_GRCh38DH.20200922.Papuan.simons.cram	49ae65397d91e7d707ae496feb3910f8
HGDP00549	male	SAMEA3302726	Papuan,Papuan Highlands	Oceania (SGDP),Oceania (HGDP)	ftp://ftp.1000genomes.ebi.ac.uk/vol1/ftp/data_collections/simons_diversity_data/data/Papuan/SAMEA3302726/alignment/SAMEA3302726.alt_bwamem_GRCh38DH.20200922.Papuan.simons.cram	7c07fd30c9922341ff697e5e011b166e
HGDP00551	male	SAMEA3302721	Papuan,Papuan Highlands	Oceania (SGDP),Oceania (HGDP)	ftp://ftp.1000genomes.ebi.ac.uk/vol1/ftp/data_collections/simons_diversity_data/data/Papuan/SAMEA3302721/alignment/SAMEA3302721.alt_bwamem_GRCh38DH.20200922.Papuan.simons.cram	b02c8fbee30f74554c4bc8be5839586d

## Sheet: Table S3
CHROM	POS	POE	MSTART	MEND	Tier	All	EUR	AFR	AMR	EAS	SAS	Papuans
chr1	4219621	4219640	12537	12627	1	1	0	0	0	1	0	0
chr1	14634007	14634008	11847	12012	1	1	1	0	0	0	0	0
chr1	21594667	21594696	8508	8579	1	2	2	0	0	0	0	0
chr1	25810975	25811012	7108	7175	2	1	1	0	0	0	0	0
chr1	30253174	30253177	861	2561	2	1	0	0	0	0	1	0
chr1	37611718	37611718	8933	9007	1	744	127	216	75	23	236	0
chr1	52226151	52226152	8955	9065	1	1	0	0	0	0	1	0
chr1	52979127	52979128	14860	14952	1	1	0	0	0	1	0	0
chr1	53782146	53782146	6907	7115	1	4	0	4	0	0	0	0
chr1	59195879	59195879	15420	15478	1	69	10	17	4	24	10	0
chr1	60828104	60828105	865	1253	1	1	0	0	0	1	0	0
chr1	61649661	61649662	5958	6076	1	1	0	0	0	0	1	0
chr1	63432575	63432586	466	577	1	1	0	0	0	1	0	0
chr1	64150284	64150284	15860	15966	1	6	0	2	1	0	0	0
chr1	67178196	67178196	10175	10245	1	3	0	1	2	0	0	0
chr1	73818965	73818966	1584	1659	1	1	0	0	0	1	0	0
chr1	76232260	76232260	3011	3173	1	2	2	0	0	0	0	0
chr1	82678956	82678956	13978	14101	1	1	0	1	0	0	0	0
chr1	84313801	84313801	1179	1367	1	2	0	2	0	0	0	0
chr1	92367985	92367989	8963	9034	1	1	0	0	0	1	0	0
chr1	110583219	110583226	13105	13307	1	1	0	1	0	0	0	0
chr1	115962969	115962969	5604	5795	1	1	0	0	0	0	1	0
chr1	118142003	118142050	2583	2652	1	9	7	0	2	0	0	0
chr1	121486847	121486891	2619	8157	1	1	0	0	0	0	1	0
chr1	157715667	157715667	3532	3625	1	50	0	42	0	0	0	0
chr1	157913738	157913738	16287	16460	1	2	0	0	0	0	2	0
chr1	163642184	163642184	13975	14112	1	49	1	42	2	0	0	0
chr1	170256486	170256486	9801	10192	1	43	0	0	0	0	43	0
chr1	180632990	180632991	1286	1376	1	1	0	0	0	1	0	0
chr1	207744444	207744444	10195	10268	/	2	0	0	0	0	0	2
chr1	222028841	222028842	1112	1224	1	1	1	0	0	0	0	0
chr1	222755762	222755858	5605	5823	1	1	0	0	0	1	0	0
chr1	226633566	226633566	12994	13129	1	3	0	0	0	0	3	0
chr1	233632218	233632219	15573	15700	1	1	0	0	0	1	0	0
chr1	236974763	236974769	726	821	1	1	0	0	0	1	0	0
chr1	238814524	238814557	7817	6021	2	1	0	0	1	0	0	0
chr1	241597171	241597173	4559	4718	1	1	0	0	0	1	0	0
chr1	247296293	247296299	12844	12969	1	1	0	0	0	0	1	0
chr10	5162077	5162092	12315	12380	1	1	0	0	0	0	1	0
chr10	10456867	10456878	9784	9915	1	1	0	0	1	0	0	0
chr10	25296652	25296652	9352	9443	1	5	0	4	0	0	0	0
chr10	37724967	37724967	5733	5916	1	2	0	2	0	0	0	0
chr10	44713586	44713593	3634	3795	2	1	0	0	0	1	0	0
chr10	56130829	56130844	96	16193	1	1	0	0	0	1	0	0
chr10	56235702	56235702	4852	9338	2	1	0	1	0	0	0	0
chr10	64332313	64332315	3962	4136	1	1	0	0	0	1	0	0
chr10	69177241	69177242	6780	6847	2	1	0	0	0	1	0	0
chr10	69712584	69712588	6358	6427	1	1	1	0	0	0	0	0
chr10	74652183	74652183	13836	13965	1	3	0	0	0	3	0	0
chr10	77237646	77237647	12052	12145	1	1	0	1	0	0	0	0
chr10	78769260	78769260	6798	6904	1	106	45	15	24	0	15	0
chr10	79168199	79168201	325	386	2	1	1	0	0	0	0	0
chr10	87966421	87966425	8702	8859	1	1	0	1	0	0	0	0
chr10	97903477	97903477	350	417	1	4	0	0	0	0	4	0
chr10	103767701	103767701	10632	10728	1	55	1	48	1	0	0	0
chr10	104066911	104066911	15326	15434	1	1	0	0	0	0	0	0
chr10	115800822	115800822	753	816	1	2	1	0	0	0	1	0
chr10	124191038	124191038	6228	6411	1	23	0	16	2	0	0	0
chr10	130140617	130140618	12357	12462	1	1	0	0	0	0	1	0
chr10	130510463	130510463	15326	15401	1	21	0	17	1	0	0	0
chr10	131645821	131645823	13024	13160	1	1	0	0	0	1	0	0
chr11	4635113	4635113	16421	16464	/	11	0	0	0	0	0	11
chr11	2175685	2175833	6976	7369	1	1	0	0	0	1	0	0
chr11	3724443	3724472	12782	13115	1	1	0	1	0	0	0	0
chr11	3739665	3739665	7841	7951	1	20	0	0	0	0	20	0
chr11	7100315	7100371	13952	14020	1	1	0	0	0	1	0	0
chr11	7288649	7288649	170	415	1	40	0	27	6	0	0	0
chr11	22367542	22367547	4941	5045	1	1	0	0	0	0	0	0
chr11	33291164	33291165	6677	6831	1	1	0	0	0	0	1	0
chr11	37755462	37755467	9212	9388	2	1	1	0	0	0	0	0
chr11	45964398	45964398	13810	13927	1	1	0	0	0	1	0	0
chr11	49862017	49862017	16088	61	1	1677	392	198	275	377	335	9
chr11	64408155	64408180	4446	4517	2	1	0	1	0	0	0	0
chr11	69319152	69319154	11510	11706	1	1	0	0	0	1	0	0
chr11	74560242	74560246	2868	3058	1	1	0	0	0	0	1	0
chr11	75341603	75341605	12210	12302	1	1	0	0	0	1	0	0
chr11	83865757	83865758	8197	8276	1	1	0	1	0	0	0	0
chr11	97997908	97997909	1954	9221	1	1	0	0	0	0	0	0
chr11	99188486	99188490	9421	9487	1	1	0	0	0	0	1	0
chr11	100145004	100145004	11498	11557	1	109	42	0	24	8	30	3
chr11	103706400	103706403	10356	10492	1	1	0	0	1	0	0	0
chr11	104144281	104144281	14606	14717	1	1	0	1	0	0	0	0
chr11	117629472	117629515	5387	5451	1	20	13	0	3	0	4	0
chr11	121130945	121130945	3607	3836	1	45	1	33	2	0	0	0
chr11	122938296	122938299	11292	11478	1	1	1	0	0	0	0	0
chr11	130458660	130458661	1615	1806	1	1	0	0	0	0	0	0
chr12	2933689	2933693	6002	6091	1	1	0	1	0	0	0	0
chr12	6247178	6247321	12157	12225	1	113	53	16	29	0	7	0
chr12	19903689	19903689	6527	6626	1	8	0	7	0	0	0	0
chr12	25566044	25566049	5531	5656	1	1	0	1	0	0	0	0
chr12	26713817	26713823	14815	14950	1	1	0	0	0	0	1	0
chr12	29760807	29760807	10796	10974	1	1	1	0	0	0	0	0
chr12	31922368	31922370	13203	13290	1	1	0	0	0	0	1	0
chr12	45106743	45106743	11584	5263	1	3	0	3	0	0	0	0
chr12	47508905	47508911	1284	1353	1	1	0	1	0	0	0	0
chr12	51038283	51038283	7464	7595	1	41	28	0	9	0	3	0
chr12	54871958	54871958	6143	6259	1	1	0	0	0	0	1	0
chr12	67211886	67211934	13007	13075	1	1	0	1	0	0	0	0
chr12	70403589	70403589	4786	4977	1	4	0	0	0	4	0	0
chr12	72848692	72848692	12120	12242	1	22	0	18	1	0	0	0
chr12	76517862	76517869	9380	9553	1	1	0	0	0	1	0	0
chr12	77124749	77124750	1575	1741	1	1	0	0	0	0	0	0
chr12	77710369	77710369	11145	11220	1	49	0	39	1	0	0	0
chr12	81715266	81715267	12837	12932	1	1	0	0	0	0	1	0
chr12	82491512	82491533	14817	14883	2	1	0	0	0	1	0	0
chr12	87429146	87429146	4535	4718	1	20	0	0	0	1	19	0
chr12	87959136	87959136	6483	6550	1	2	0	0	0	0	2	0
chr12	96270400	96270426	2046	12998	1	1	1	0	0	0	0	0
chr12	108708696	108708696	10266	10342	1	1	0	0	0	1	0	0
chr12	108960404	108960404	1094	1171	1	2	0	0	0	2	0	0
chr12	111530069	111530070	14850	15009	1	1	0	0	0	0	1	0
chr12	120571955	120571956	7372	7447	1	1	1	0	0	0	0	0
chr12	125753203	125753245	16236	16303	1	1	0	0	0	0	1	0
chr13	19935402	19935402	1128	1204	1	18	0	14	1	0	0	0
chr13	32707645	32707645	9220	9555	1	150	1	91	4	13	16	0
chr13	36959685	36959688	5133	5202	1	1	0	0	0	0	1	0
chr13	43472475	43472475	3536	3716	1	3	0	0	0	3	0	0
chr13	48649704	48649706	12996	13072	1	1	0	0	0	1	0	0
chr13	49238694	49238712	5159	12811	1	1	1	0	0	0	0	0
chr13	70335431	70335433	2011	2295	1	1	0	0	0	0	1	0
chr13	75312369	75312369	10342	10412	1	2	0	0	0	0	0	0
chr13	82141983	82142027	10364	10450	1	1	0	0	0	1	0	0
chr13	89709364	89709364	14347	14021	1	31	0	20	2	0	0	0
chr13	99866994	99867002	9414	9535	1	1	0	0	0	0	1	0
chr13	105266096	105266096	12712	12850	1	5	0	4	0	0	0	0
chr14	27598783	27598788	12817	13104	1	1	0	1	0	0	0	0
chr14	29399809	29399809	3243	3323	1	1	0	1	0	0	0	0
chr14	38473271	38473271	506	653	1	24	1	14	1	0	0	0
chr14	38655701	38655701	3912	3985	1	7	0	0	0	7	0	0
chr14	40837687	40837687	16266	16363	1	2	2	0	0	0	0	0
chr14	54267971	54267973	16109	3365	1	1	0	0	1	0	0	0
chr14	70792994	70792997	9577	9643	1	1	0	0	0	1	0	0
chr14	88818249	88818249	16506	16567	2	1	0	0	1	0	0	0
chr14	89386685	89386685	963	1465	1	5	0	0	0	5	0	0
chr14	90018384	90018388	11080	11148	1	1	1	0	0	0	0	0
chr14	95844185	95844236	7986	8028	/	2	0	0	0	0	0	2
chr14	97563752	97563752	10330	10426	1	3	0	0	0	3	0	0
chr14	101197445	101197445	9891	15602	1	9	0	6	2	0	0	0
chr14	102159212	102159212	5840	5912	1	1	0	0	0	0	1	0
chr15	24514214	24514214	12315	12389	1	1	0	0	1	0	0	0
chr15	36813209	36813213	10305	5153	2	1	0	0	1	0	0	0
chr15	40118568	40118568	10115	10189	1	8	0	7	0	0	0	0
chr15	41055770	41055773	3589	3740	1	1	1	0	0	0	0	0
chr15	50635010	50635043	8270	8336	2	1	0	1	0	0	0	0
chr15	51673831	51673832	4960	5631	1	1	0	0	0	1	0	0
chr15	58808414	58808420	6605	6700	1	1	0	0	0	0	1	0
chr15	77904433	77904477	1931	2001	1	1	0	0	0	0	1	0
chr15	79675582	79675584	13799	13932	1	1	0	0	0	1	0	0
chr15	92906769	92906807	6550	6626	1	2	0	0	0	1	1	0
chr15	100436878	100436885	11113	11202	1	1	0	0	0	1	0	0
chr16	8588985	8588992	0	389	2	1	0	0	0	0	1	0
chr16	14598587	14598588	16445	16518	1	1	1	0	0	0	0	0
chr16	25757973	25757978	344	411	1	1	0	0	0	1	0	0
chr16	25787607	25787607	7755	7871	1	1	0	0	0	0	1	0
chr16	53197269	53197274	15047	15126	2	1	0	0	0	0	1	0
chr16	69392721	69392721	4322	4580	1	2	0	2	0	0	0	0
chr16	69954372	69954373	15319	15397	2	1	0	0	0	1	0	0
chr16	72483189	72483195	14848	14887	/	1	0	0	0	0	0	1
chr16	78905169	78905175	6573	6643	1	1	0	0	0	0	1	0
chr16	82958639	82958651	12907	13364	1	1	0	0	1	0	0	0
chr17	957330	957330	14038	14113	1	25	1	0	0	21	3	0
chr17	7624106	7624109	9377	9557	1	1	0	0	0	1	0	0
chr17	17479795	17479799	11327	11461	1	1	0	0	0	1	0	0
chr17	43501046	43501047	11450	11513	1	1	0	0	0	1	0	0
chr17	48638492	48638492	1592	1739	1	52	0	0	30	19	3	0
chr17	49766074	49766074	3778	3849	1	2	0	2	0	0	0	0
chr17	61855069	61855069	13810	13937	1	25	1	18	0	0	0	0
chr17	64643886	64643889	8439	8515	1	1	0	0	0	1	0	0
chr17	75579022	75579022	11367	11482	1	5	0	0	0	0	5	0
chr17	76448241	76448243	1477	1798	1	1	0	0	1	0	0	0
chr17	82044306	82044307	10632	10704	2	1	0	1	0	0	0	0
chr18	11681933	11681966	741	806	1	42	2	30	2	0	0	0
chr18	52792636	52792643	6989	7222	1	1	1	0	0	0	0	0
chr18	54911232	54911240	5634	5728	1	1	0	0	0	0	1	0
chr18	68559631	68559631	11869	12085	1	6	0	0	0	0	6	0
chr18	71813588	71813594	15136	15195	1	1	0	0	1	0	0	0
chr18	80239895	80239895	2284	2356	1	5	0	5	0	0	0	0
chr19	3494531	3494531	14861	14939	1	1	0	0	1	0	0	0
chr19	10368555	10368555	2595	2704	2	1	0	0	0	0	1	0
chr19	15630047	15630047	5736	5849	1	11	10	0	1	0	0	0
chr19	16335204	16335204	10478	10547	1	4	0	2	0	0	0	0
chr19	19641612	19641615	1571	1692	2	1	0	1	0	0	0	0
chr19	22284773	22284857	3622	3889	1	1	1	0	0	0	0	0
chr19	27357514	27357514	13035	13214	1	2	1	0	0	0	0	0
chr19	30583934	30583934	3858	3942	1	1	0	0	0	0	1	0
chr19	31770205	31770205	9689	9763	1	1	0	0	0	1	0	0
chr19	35287983	35287983	16457	16547	1	2	0	0	2	0	0	0
chr19	43303269	43303303	1002	1136	1	1	0	0	0	0	1	0
chr19	44084861	44084865	15040	15171	1	1	0	0	0	1	0	0
chr19	53935064	53935064	2541	2613	1	4	0	4	0	0	0	0
chr19	56037830	56037830	4073	4189	1	1	0	0	0	1	0	0
chr2	2271673	2271676	2920	3058	1	1	0	1	0	0	0	0
chr2	2285959	2285960	6297	6576	1	1	0	0	0	1	0	0
chr2	9380475	9380475	8287	8359	1	2	0	0	0	2	0	0
chr2	23381416	23381416	15906	16054	1	1	0	0	0	1	0	0
chr2	27604297	27604328	12933	13003	1	2	2	0	0	0	0	0
chr2	27964783	27964784	9462	9531	2	1	1	0	0	0	0	0
chr2	32469176	32469176	6185	6253	1	1	0	0	0	1	0	0
chr2	33667411	33667411	14776	15022	1	852	179	249	136	78	141	2
chr2	34418573	34418876	5700	5820	1	1	0	0	0	0	1	0
chr2	42572505	42572505	15401	15495	1	1	0	0	0	1	0	0
chr2	53168450	53168450	16023	16569	1	58	1	39	5	0	0	0
chr2	63084612	63084615	2468	2651	1	1	1	0	0	0	0	0
chr2	63640321	63640324	15569	15649	1	1	0	1	0	0	0	0
chr2	64824843	64824843	12790	12859	1	2	0	0	0	0	2	0
chr2	68801196	68801206	10191	16397	2	1	1	0	0	0	0	0
chr2	72542044	72542046	6227	6338	1	1	0	0	0	1	0	0
chr2	78806220	78806225	4444	4625	1	1	0	0	0	0	1	0
chr2	79899154	79899154	7283	7381	1	3	0	0	3	0	0	0
chr2	80954824	80954824	13388	13454	1	1	0	1	0	0	0	0
chr2	88212054	88212090	15583	15652	2	1	0	0	0	1	0	0
chr2	89928108	89928110	15993	16375	2	1	0	0	0	0	0	0
chr2	95377807	95377808	8925	9100	1	1	0	0	0	1	0	0
chr2	110782277	110782289	5904	6113	2	1	0	1	0	0	0	0
chr2	154066134	154066134	642	863	1	2	0	2	0	0	0	0
chr2	161802815	161802815	8182	7661	1	3	0	3	0	0	0	0
chr2	164657424	164657425	2453	2527	1	1	0	0	0	0	1	0
chr2	178582655	178582657	13801	13885	/	1	0	0	0	0	0	1
chr2	179198454	179198455	9234	9301	1	1	0	0	0	1	0	0
chr2	181156403	181156403	2055	2160	1	1	0	0	0	0	1	0
chr2	192947137	192947141	679	4917	1	1	0	0	0	0	1	0
chr2	197698162	197698162	12467	12558	1	2	0	0	0	2	0	0
chr2	201059707	201059716	11312	11484	1	1	1	0	0	0	0	0
chr2	202672905	202672905	12985	13054	1	2	0	0	2	0	0	0
chr2	204782163	204782166	3078	3165	1	1	0	0	0	0	1	0
chr2	212112899	212112900	9187	10368	2	1	0	0	0	0	1	0
chr2	219395880	219395880	15503	15661	1	5	0	0	0	5	0	0
chr2	221784911	221784911	6100	6262	1	34	0	27	0	0	0	0
chr2	234655832	234655832	5138	7927	1	3	0	3	0	0	0	0
chr2	236125958	236125982	12461	12542	1	2	0	0	0	0	0	0
chr20	7834076	7834077	12216	12380	1	1	0	0	0	0	1	0
chr20	9301932	9301932	13732	3936	1	14	0	0	2	9	3	0
chr20	11869402	11869403	12990	13056	1	1	0	1	0	0	0	0
chr20	15971797	15971797	11121	11316	1	3	0	3	0	0	0	0
chr20	21474595	21474595	12314	9526	1	45	2	0	1	39	3	0
chr20	22497814	22497816	3404	3503	2	1	0	0	0	0	1	0
chr20	37238187	37238187	8284	8349	1	1	0	0	1	0	0	0
chr20	41132777	41132778	6825	6904	/	2	0	0	0	0	0	2
chr20	46934402	46934402	6845	7035	1	16	0	0	0	16	0	0
chr20	49979514	49979516	13065	13231	1	1	0	0	1	0	0	0
chr20	56860351	56860352	3613	3689	1	1	0	0	0	0	1	0
chr20	62003706	62003706	13043	13110	1	1	0	0	0	0	0	0
chr21	9676281	9676281	12360	13227	2	584	186	72	111	46	147	0
chr21	10447352	10447353	3750	3969	2	1	0	1	0	0	0	0
chr21	13515692	13515709	7787	6175	1	1	1	0	0	0	0	0
chr21	18833076	18833076	11269	11336	1	1	0	0	0	0	1	0
chr21	19562364	19562366	3495	4834	1	1	0	0	0	1	0	0
chr21	20462332	20462334	2284	2347	1	1	1	0	0	0	0	0
chr21	21708297	21708297	5712	5820	1	702	122	145	95	162	127	12
chr21	26482638	26482638	6535	6773	1	2	0	0	0	0	2	0
chr21	31094453	31094459	13867	13931	1	1	0	1	0	0	0	0
chr21	34534558	34534558	1410	1495	1	1	0	0	0	1	0	0
chr21	41150498	41150499	2706	2890	1	1	0	0	0	1	0	0
chr21	41823104	41823104	14862	14920	2	1	0	0	0	1	0	0
chr22	15573553	15573586	2	2122	2	1	0	0	0	0	1	0
chr22	17271278	17271284	2595	2699	1	1	0	0	0	1	0	0
chr22	20112615	20112621	2115	2458	1	1	1	0	0	0	0	0
chr22	27051912	27051912	8670	8796	1	66	0	0	0	64	2	0
chr22	28522575	28522575	2828	2936	1	3	0	1	0	0	0	0
chr22	38953693	38953696	5193	5306	1	1	0	0	0	1	0	0
chr22	38955607	38955649	1594	1666	1	1	0	0	0	0	1	0
chr22	42805767	42805769	3204	3309	1	1	0	0	0	0	1	0
chr22	43334838	43334838	10793	10907	1	9	0	0	1	8	0	0
chr3	2037670	2037673	6657	6773	2	1	0	1	0	0	0	0
chr3	2151544	2151544	3493	3553	1	1	0	1	0	0	0	0
chr3	13807132	13807141	9841	10092	/	1	0	0	0	0	0	1
chr3	17999761	17999761	12288	13613	1	2	0	0	0	2	0	0
chr3	29605894	29605894	12802	13092	1	1	0	1	0	0	0	0
chr3	30899172	30899172	7128	7199	1	3	2	0	1	0	0	0
chr3	31704026	31704027	11584	11659	1	1	0	0	0	0	1	0
chr3	32376461	32376464	5646	5766	1	1	1	0	0	0	0	0
chr3	33329513	33329513	513	588	1	19	7	2	6	0	4	0
chr3	35784983	35784986	4149	4204	2	1	0	0	1	0	0	0
chr3	38395842	38395844	9940	10880	1	1	0	0	0	1	0	0
chr3	44590822	44590824	4791	4990	1	1	1	0	0	0	0	0
chr3	50923161	50923161	13141	13209	1	3	0	0	0	0	3	0
chr3	56113192	56113192	11220	11331	1	19	0	0	0	0	19	0
chr3	65723381	65723387	5770	5845	1	1	0	0	0	0	1	0
chr3	68732362	68732365	11689	11780	1	1	0	0	0	1	0	0
chr3	70340840	70340844	0	102	1	1	1	0	0	0	0	0
chr3	74954161	74954161	3249	3320	1	2	0	0	1	0	0	0
chr3	81596826	81596831	1807	14608	1	1	0	0	0	0	1	0
chr3	87217589	87217591	6021	6134	1	1	0	0	1	0	0	0
chr3	113044419	113044419	6917	7061	1	2	0	1	0	0	0	0
chr3	127344313	127344315	11692	11846	1	1	0	0	0	0	1	0
chr3	129203412	129203414	11744	11868	1	1	0	1	0	0	0	0
chr3	135891771	135891772	3878	3953	2	1	0	0	1	0	0	0
chr3	142668518	142668519	6867	6942	1	1	0	0	0	0	1	0
chr3	142815571	142815572	1378	1688	/	3	0	0	0	0	0	3
chr3	158571468	158571468	12066	12218	1	7	0	3	1	0	0	0
chr3	160766928	160766928	2710	2849	1	33	0	19	1	0	2	0
chr3	173322540	173322540	12393	12458	1	4	1	0	3	0	0	0
chr3	178123628	178123628	14957	15031	1	153	14	0	59	75	4	0
chr3	184058475	184058476	4876	4963	1	1	0	0	0	0	0	0
chr3	194344089	194344089	11913	11980	1	1	0	0	0	0	1	0
chr3	197725990	197725990	10979	11051	1	2	0	0	0	0	2	0
chr4	1860679	1860688	12782	13083	1	1	1	0	0	0	0	0
chr4	2035851	2035852	16317	16389	1	1	0	1	0	0	0	0
chr4	2274899	2274899	5387	5444	1	90	2	68	6	0	0	0
chr4	5046315	5046349	13480	13548	1	1	0	1	0	0	0	0
chr4	7198519	7198523	12313	12375	1	1	0	0	0	1	0	0
chr4	7252650	7252650	11680	11745	1	6	0	0	0	6	0	0
chr4	17473572	17473573	5206	5317	2	1	0	0	1	0	0	0
chr4	20959733	20959733	6131	6268	1	7	0	0	0	7	0	0
chr4	29439625	29439625	12834	12997	1	812	205	14	89	143	331	11
chr4	37933543	37933544	6907	7004	1	1	0	0	1	0	0	0
chr4	57100805	57100810	12438	12510	1	1	0	0	0	1	0	0
chr4	67851158	67851159	14949	15030	2	1	0	0	0	1	0	0
chr4	72281339	72281339	10846	10975	2	2	0	0	0	2	0	0
chr4	80848288	80848289	15758	15825	1	1	0	0	0	0	0	0
chr4	82695010	82695010	11022	11188	1	65	6	29	5	1	14	1
chr4	84813313	84813321	14953	14429	2	1	1	0	0	0	0	0
chr4	86138946	86138985	6147	6217	1	18	3	0	4	3	8	0
chr4	87900992	87900992	4444	4522	1	2	0	1	1	0	0	0
chr4	100123292	100123293	16220	16327	1	1	0	0	1	0	0	0
chr4	113389247	113389248	14850	14933	1	1	0	0	0	1	0	0
chr4	119404876	119404878	9377	9531	1	1	0	0	0	0	0	0
chr4	120006967	120006967	10933	11162	1	69	0	55	2	0	0	0
chr4	126419043	126419043	14030	14098	1	138	5	0	86	44	3	0
chr4	132647694	132647695	3604	3669	2	1	0	0	0	0	1	0
chr4	135524297	135524300	3572	3685	1	1	0	0	0	1	0	0
chr4	138917995	138918002	16481	16566	1	1	0	0	0	0	1	0
chr4	141819560	141819566	12286	12350	1	1	0	0	0	1	0	0
chr4	146929387	146929387	3247	6931	1	4	3	0	1	0	0	0
chr4	149212069	149212069	15489	8564	1	2	0	2	0	0	0	0
chr4	163741739	163741759	9318	9313	1	1	0	0	0	1	0	0
chr4	168227178	168227179	2471	2543	1	1	0	0	1	0	0	0
chr4	168991002	168991002	1103	1173	1	2	0	0	0	0	2	0
chr4	171985434	171985436	11984	12101	1	1	0	0	0	1	0	0
chr4	172965096	172965096	10680	10942	1	4	0	0	4	0	0	0
chr4	173936438	173936455	6189	6275	1	74	0	61	1	0	0	0
chr4	175005456	175005458	12795	12926	1	1	1	0	0	0	0	0
chr4	176947793	176947801	10953	11278	1	1	0	0	0	0	1	0
chr4	178496733	178496733	5976	6018	1	2	0	0	0	2	0	0
chr5	942637	942639	14400	14504	2	1	0	0	0	1	0	0
chr5	8255834	8255834	2434	2476	/	7	0	0	0	0	0	7
chr5	19972289	19972291	13661	13781	1	1	0	0	0	0	0	0
chr5	26813361	26813361	73	2464	1	5	0	0	0	5	0	0
chr5	32338477	32338477	14830	12714	1	1626	341	256	242	356	345	0
chr5	41506137	41506144	240	11891	2	1	0	0	1	0	0	0
chr5	41602645	41602645	11570	11659	2	1	0	0	0	0	1	0
chr5	41948554	41948554	5141	5213	1	5	0	3	0	0	0	0
chr5	45884804	45884806	4811	5029	1	1	0	0	0	0	1	0
chr5	51895029	51895029	2052	16242	1	12	0	0	0	0	12	0
chr5	61895060	61895067	9018	9087	1	1	0	1	0	0	0	0
chr5	64390430	64390437	11681	11845	1	1	0	0	0	0	1	0
chr5	66884349	66884353	11724	11866	1	1	0	0	1	0	0	0
chr5	75720979	75720986	839	906	2	1	1	0	0	0	0	0
chr5	77684187	77684187	8681	14022	1	4	0	0	0	0	4	0
chr5	78726948	78726953	5845	5923	1	1	0	1	0	0	0	0
chr5	85096148	85096148	8965	9058	1	1	0	0	0	1	0	0
chr5	85872953	85872960	8430	8639	1	1	1	0	0	0	0	0
chr5	90112490	90112492	4298	4388	1	1	0	1	0	0	0	0
chr5	102641132	102641141	7311	7367	2	1	0	0	0	0	0	0
chr5	104577704	104577704	14182	14288	1	36	0	27	3	0	0	0
chr5	105754196	105754198	3011	3092	1	1	0	0	0	0	1	0
chr5	115307237	115307239	5629	5836	1	1	0	0	0	1	0	0
chr5	119438590	119438590	3872	4004	1	2	0	0	0	0	0	0
chr5	128797878	128797878	15551	15703	1	8	0	5	0	0	0	0
chr5	132572520	132572521	927	1003	1	1	0	0	0	1	0	0
chr5	137311746	137311746	44	189	1	25	0	0	0	0	25	0
chr5	141737187	141737190	571	678	1	1	0	0	0	0	1	0
chr5	144790240	144790240	15177	15510	1	52	37	0	8	0	4	0
chr5	160112685	160112685	11772	11844	1	5	0	5	0	0	0	0
chr5	165898096	165898096	2950	3093	1	2	0	2	0	0	0	0
chr5	173703681	173703681	6319	6457	1	2	0	2	0	0	0	0
chr5	175316200	175316201	3021	3154	1	1	0	1	0	0	0	0
chr5	180235581	180235583	3665	3747	1	1	0	0	0	1	0	0
chr6	1244824	1244824	11197	11266	2	1	0	0	0	0	1	0
chr6	1346594	1346601	16086	564	1	1	0	0	0	0	1	0
chr6	5838985	5838987	9905	10043	1	1	0	1	0	0	0	0
chr6	6077122	6077123	7723	7801	1	1	0	0	0	1	0	0
chr6	7937904	7937904	7634	7713	1	2	0	0	0	2	0	0
chr6	17748375	17748405	3759	3837	1	22	14	0	5	0	3	0
chr6	18471257	18471257	6851	6925	1	3	2	0	1	0	0	0
chr6	19564099	19564105	12949	13077	2	1	0	0	0	1	0	0
chr6	36300333	36300333	13883	13943	1	2	0	2	0	0	0	0
chr6	36925402	36925402	309	555	1	1	0	1	0	0	0	0
chr6	63126779	63126779	3349	3532	1	44	0	30	0	0	10	0
chr6	68179572	68179572	7010	2699	1	2	0	0	0	0	2	0
chr6	74154887	74154888	3161	3296	1	1	0	0	0	0	1	0
chr6	78437035	78437037	1301	1439	1	1	0	0	0	0	1	0
chr6	102877808	102877808	14641	14844	1	2	0	0	0	2	0	0
chr6	105039563	105039586	3700	3782	1	6	0	0	0	6	0	0
chr6	105087025	105087033	15898	15979	1	1	0	0	0	1	0	0
chr6	105597758	105597759	6577	12309	1	1	0	0	1	0	0	0
chr6	109142882	109142900	9406	10419	1	1	1	0	0	0	0	0
chr6	111819777	111819777	7272	7361	1	1	0	0	0	1	0	0
chr6	114422134	114422144	11817	11888	1	1	0	0	0	1	0	0
chr6	116015766	116015769	10770	10843	2	1	0	1	0	0	0	0
chr6	118611264	118611290	5820	5893	1	1	1	0	0	0	0	0
chr6	123247971	123247981	550	9452	1	1	0	1	0	0	0	0
chr6	125907734	125907734	4790	5266	1	2	0	0	0	0	0	0
chr6	138453935	138453935	4630	16469	1	20	0	13	0	0	0	0
chr6	144525937	144525941	1464	14076	1	1	1	0	0	0	0	0
chr6	144696636	144696636	9851	9927	1	8	0	0	0	8	0	0
chr6	157370071	157370071	14549	14693	1	2	0	0	0	0	2	0
chr7	766701	766706	27	133	1	1	0	0	0	1	0	0
chr7	1343952	1343953	7853	12658	1	1	0	0	0	0	1	0
chr7	19159064	19159064	7760	7856	1	5	0	0	0	4	1	0
chr7	39153610	39153622	2840	2908	1	1	0	0	0	1	0	0
chr7	39200483	39200485	4798	4956	1	1	0	1	0	0	0	0
chr7	47389305	47389306	10229	10303	1	1	0	0	0	0	1	0
chr7	51271105	51271106	4544	4617	2	1	0	0	0	1	0	0
chr7	53922834	53922835	16084	16492	1	1	0	0	0	0	0	0
chr7	55539796	55539796	10393	10453	1	1	0	0	0	0	1	0
chr7	57345973	57345973	5975	6171	1	63	2	51	2	0	0	0
chr7	68238761	68238792	11745	11814	1	77	5	49	10	0	0	0
chr7	87028407	87028407	11243	15628	1	2	0	0	0	2	0	0
chr7	89009082	89009083	8725	8898	1	1	0	0	0	1	0	0
chr7	93776333	93776333	11264	11481	1	2	0	0	0	0	2	0
chr7	97657968	97657968	0	103	1	4	0	4	0	0	0	0
chr7	100442196	100442200	7267	7346	1	1	0	1	0	0	0	0
chr7	109994955	109994993	11386	11459	1	3	0	0	0	3	0	0
chr7	113717100	113717100	9548	9765	1	3	3	0	0	0	0	0
chr7	124655735	124655736	7807	7873	2	1	1	0	0	0	0	0
chr7	130529819	130529821	9892	14918	1	1	0	0	0	0	0	0
chr7	134113474	134113483	11744	11947	2	1	0	0	0	0	0	0
chr7	136286641	136286642	12724	12881	1	1	0	0	0	1	0	0
chr7	144135331	144135365	11682	11749	1	44	0	38	1	0	0	0
chr7	148331292	148331303	13517	13678	2	1	0	0	0	1	0	0
chr7	151567412	151567414	16194	16279	2	1	0	0	0	0	1	0
chr8	7874203	7874203	7075	7150	2	1	0	1	0	0	0	0
chr8	13603379	13603379	5602	5733	1	4	0	3	0	0	0	0
chr8	32843817	32843823	4811	4937	1	1	0	0	0	0	1	0
chr8	37813438	37813444	10199	8563	1	1	0	0	1	0	0	0
chr8	37867477	37867479	9548	9692	1	1	0	0	0	0	1	0
chr8	54149642	54149643	6532	6785	1	1	0	1	0	0	0	0
chr8	62102863	62102863	7083	8553	1	717	137	284	69	25	131	4
chr8	64314498	64314510	7100	7232	2	1	1	0	0	0	0	0
chr8	66281547	66281547	12996	13071	1	1	1	0	0	0	0	0
chr8	76348840	76348840	3519	3597	1	3	0	1	2	0	0	0
chr8	81473014	81473014	15834	15691	1	2	1	0	1	0	0	0
chr8	91237663	91237672	15582	87	1	1	0	0	0	1	0	0
chr8	99144069	99144069	6874	10017	1	4	0	0	0	4	0	0
chr8	103602470	103602470	5732	5847	1	8	0	5	0	0	0	0
chr8	104278650	104278651	1934	8143	1	1	0	0	0	0	1	0
chr8	107936855	107936856	14921	15010	1	1	1	0	0	0	0	0
chr8	113799871	113799881	12990	13077	1	1	0	0	0	0	1	0
chr8	114031628	114031628	9743	9914	1	4	4	0	0	0	0	0
chr8	119930907	119930920	4373	14252	1	1	0	1	0	0	0	0
chr8	122616344	122616347	7921	8157	1	1	1	0	0	0	0	0
chr8	125218360	125218360	10646	10765	1	2	0	0	0	2	0	0
chr9	129766	129766	6224	6420	1	818	245	13	104	255	183	0
chr9	1720831	1720832	3153	3210	1	1	0	1	0	0	0	0
chr9	2223014	2223015	3634	3710	1	1	0	0	0	1	0	0
chr9	6571574	6571574	310	444	1	2	0	0	0	0	2	0
chr9	10144287	10144287	12443	12532	1	2	0	2	0	0	0	0
chr9	11906176	11906179	1005	1078	1	1	0	0	0	1	0	0
chr9	12310321	12310327	5713	5939	1	1	1	0	0	0	0	0
chr9	23123167	23123169	9602	9737	1	1	1	0	0	0	0	0
chr9	23597648	23597650	1930	2008	1	1	0	0	0	1	0	0
chr9	23906399	23906401	11678	11783	1	1	0	0	0	1	0	0
chr9	24984719	24984720	11985	16387	2	1	0	0	0	1	0	0
chr9	25147087	25147087	7805	8041	1	2	0	0	0	2	0	0
chr9	33915350	33915365	321	415	1	1	0	0	0	0	1	0
chr9	38677205	38677205	9816	10002	1	1	1	0	0	0	0	0
chr9	70157195	70157195	3012	3082	1	1	0	0	0	0	1	0
chr9	70344565	70344566	8465	8574	1	1	0	1	0	0	0	0
chr9	84879575	84879575	3023	3167	1	2	0	0	0	0	2	0
chr9	85809246	85809246	1410	1473	1	19	0	15	1	0	0	0
chr9	92344697	92344705	16387	16459	1	1	1	0	0	0	0	0
chr9	92513571	92513574	6827	6945	1	1	0	1	0	0	0	0
chr9	93927799	93927806	16409	16518	1	1	0	0	0	0	1	0
chr9	94216553	94216563	16456	16065	2	1	0	1	0	0	0	0
chr9	97149018	97149018	13241	13370	1	12	0	10	0	0	0	0
chr9	99433071	99433073	11029	11106	1	1	0	1	0	0	0	0
chr9	106882400	106882401	5244	5352	1	1	0	0	0	0	1	0
chr9	110244270	110244270	7923	8027	1	7	0	0	0	7	0	0
chr9	114989015	114989015	475	559	1	3	0	3	0	0	0	0
chr9	124563887	124563902	3634	3854	1	1	0	1	0	0	0	0
chr9	130345848	130345849	6446	6580	1	1	0	0	0	1	0	0
chr9	134058148	134058151	1583	1682	1	1	0	0	0	0	1	0
chr9	137150603	137150603	12479	12548	1	4	0	3	0	0	0	0
chrX	3777368	3777368	3232	3300	1	1	0	1	0	0	0	0
chrX	9548405	9548407	12119	12304	1	1	0	0	1	0	0	0
chrX	36274955	36274958	5960	15730	1	1	0	1	0	0	0	0
chrX	39538063	39538100	12225	12293	1	31	0	22	0	0	0	0
chrX	46487737	46487737	911	1204	1	2	0	0	0	2	0	0
chrX	84742861	84742875	13457	13522	1	1	0	1	0	0	0	0
chrX	104015966	104015972	11094	11248	1	1	0	0	0	1	0	0
chrX	114894406	114894406	3596	3671	1	6	0	5	1	0	0	0
chrX	140420783	140420783	9231	9231	2	2	0	0	0	0	2	0
Notes: The Tier column represents the confidence level of the NUMT callsets. Tier 1 includes NUMTs identified by both dinumt and our method, whereas Tier 2 comprises NUMTs detected only by our approach.

## Sheet: Table S4
Population	The number of total NUMTs	The number of unique NUMTs	The number of unique NUMTs with a frequency greater than 1%
EUR	93	50	0
AFR	136	90	7
AMR	93	30	1
EAS	140	115	7
SAS	133	99	7
OCE	16	9	9

## Sheet: Table S5
Chrom	Pos	Poe	Mstart	Mend	sampleID	Unique in dataset	NUMT insertion support
chr1	6004936	6005633	13442	13507	NA18577	dinumt	no
chr1	49359015	49359015	5275	8557	HG00641,HG01958,HG02317,HG02465,HG02582,HG03063,HG03539	dinumt	yes
chr1	100327393	100327399	8944	9069	HG03741,HG03760,HG03775,HG04100	dinumt	yes
chr1	183869573	183869575	15737	16031	NA18544	dinumt	no
chr1	235359906	235359981	8936	9055	HG04014	dinumt	yes
chr1	235481861	235481863	13183	13246	HG01464	dinumt	no
chr10	25449500	25449502	2180	2256	HG03066	dinumt	yes
chr11	70866957	70866959	11712	13074	HG01366	dinumt	no
chr11	90789151	90789151	4958	5032	HG02078,HG02130	dinumt	no
chr11	101573882	101574721	7764	7920	HG00123,HG00356,HG00554,HG01094,HG01097,HG01110,HG01134,HG01139,HG01140,HG01176,HG01187,HG01200,HG01247,HG01363,HG01392,HG01432,HG01498,HG01510,HG01669,HG01886,HG01894,HG01921,HG01956,HG02107,HG02108,HG02219,HG02308,HG02337,HG02427,HG02449,HG02470,HG02546,HG02555,HG02580,HG02610,HG02624,HG02722,HG02789,HG02798,HG02799,HG02836,HG02878,HG02938,HG02953,HG03028,HG03057,HG03081,HG03095,HG03103,HG03124…	dinumt	no
chr12	99682423	99682423	12637	12705	HG01977,HG02272	dinumt	yes
chr13	41645758	41646114	3853	3912	NA18989	dinumt	yes
chr14	31285562	31285957	13936	13999	HG00443	dinumt	yes
chr14	33939674	33939676	16232	16285	HG00442	dinumt	no
chr14	41943968	41943981	656	679	HG03836	dinumt	yes
chr16	4920652	4920658	5349	13127	HG03057	dinumt	yes
chr16	71693598	71693600	5238	12953	NA19146	dinumt	yes
chr2	23823209	23823216	9951	14162	NA18637	dinumt	yes
chr2	73332745	73332749	663	700	HG03607	dinumt	yes
chr20	5848258	5848260	15539	15581	HG01504	dinumt	no
chr22	24005976	24005976	4402	4880	HG00100,HG00103,HG00139,HG00151,HG00231,HG00234,HG00242,HG00243,HG00265,HG00266,HG00275,HG00318,HG00319,HG00327,HG00329,HG00339,HG00369,HG00378,HG00446,HG00478,HG00553,HG00554,HG00581,HG00611,HG00698,HG00732,HG00867,HG01064,HG01105,HG01121,HG01131,HG01133,HG01205,HG01241,HG01256,HG01259,HG01269,HG01365,HG01372,HG01485,HG01486,HG01501,HG01512,HG01521,HG01578,HG01583,HG01586,HG01589,HG01600,HG01608…	dinumt	no
chr3	68870789	68870789	4478	4662	HG02491,HG02725,HG03718,HG03772,HG03784,HG03809,NA21103,NA21118,NA21144	dinumt	yes
chr3	93892481	93892486	13914	13981	HG02072	dinumt	yes
chr3	95733196	95733198	4567	4645	NA18981	dinumt	yes
chr4	56783324	56783328	7855	8249	HG01699	dinumt	yes
chr4	94059985	94059987	3008	3091	HG02793	dinumt	yes
chr4	140350082	140350084	12000	12030	HG03198	dinumt	no
chr5	20217948	20217950	1241	1290	HG03112	dinumt	no
chr5	20610623	20610623	16034	16129	HG01879,HG02308,HG02465,HG02505,HG02511,HG03079,HG03114,HG03124,HG03280,HG03583,NA19027,NA19041,NA19323,NA19360,NA19378,NA19431,NA19463,NA19913,NA20291	dinumt	yes
chr5	111185957	111186359	312	374	NA18532	dinumt	yes
chr5	148754720	148754722	8487	8537	HG02337	dinumt	no
chr6	5261389	5261391	9089	10180	HG02291	dinumt	no
chr6	9913865	9913930	15543	16197	HG03963	dinumt	no
chr6	137387565	137387593	14788	14865	NA19012	dinumt	no
chr7	137982480	137982485	4163	15892	NA20278	dinumt	no
chr7	143180831	143180833	35	111	HG02048,HG02224	dinumt	no
chr8	133387000	133387000	0	0	HG03940	dinumt	no
chr9	76573747	76573749	5166	5231	HG03672	dinumt	yes
chr9	78811290	78811292	0	0	HG00096,HG00097,HG00099,HG00100,HG00101,HG00102,HG00103,HG00105,HG00106,HG00107,HG00108,HG00109,HG00110,HG00111,HG00112,HG00113,HG00114,HG00115,HG00116,HG00117,HG00118,HG00119,HG00120,HG00121,HG00122,HG00123,HG00125,HG00126,HG00127,HG00128,HG00129,HG00130,HG00131,HG00132,HG00133,HG00136,HG00137,HG00138,HG00139,HG00140,HG00141,HG00142,HG00143,HG00145,HG00146,HG00148,HG00149,HG00150,HG00151,HG00154…	dinumt	no
chrX	49731455	49731457	16238	16270	NA18530	dinumt	no
chr1	25810975	25811012	7108	7175	HG00125	this study	yes
chr10	44713586	44713593	3634	3795	HG02079	this study	yes
chr12	82491512	82491533	14817	14883	NA18971	this study	no
chr15	36813209	36813213	10305	5153	NA19747	this study	no
chr16	53197269	53197274	15047	15126	HG03890	this study	yes
chr2	68801196	68801206	10191	16397	NA20778	this study	no
chr2	212112899	212112900	9187	10368	HG02727	this study	yes
chr21	9676281	9676281	12360	13227	HG00099,HG00100,HG00101,HG00106,HG00110,HG00115,HG00119,HG00121,HG00125,HG00126,HG00129,HG00130,HG00131,HG00133,HG00138,HG00139,HG00143,HG00157,HG00160,HG00171,HG00173,HG00177,HG00178,HG00181,HG00185,HG00233,HG00235,HG00236,HG00237,HG00238,HG00242,HG00243,HG00244,HG00245,HG00250,HG00251,HG00254,HG00256,HG00264,HG00265,HG00269,HG00273,HG00275,HG00278,HG00280,HG00285,HG00290,HG00306,HG00308,HG00311…	this study	no
chr22	15573553	15573586	2	2122	NA20901	this study	no
chr3	2037670	2037673	6657	6773	HG03073	this study	yes
chr3	135891771	135891772	3878	3953	NA19717	this study	yes
chr4	72281339	72281339	10846	10975	HG01597,HG02186	this study	yes
chr4	132647694	132647695	3604	3669	HG03781	this study	yes
chr5	102641132	102641141	7311	7367	HG02095	this study	yes
chr6	19564099	19564105	12949	13077	NA19001	this study	yes
chr7	51271105	51271106	4544	4617	NA18566	this study	yes
chr8	7874203	7874203	7075	7150	HG02895	this study	yes
chr9	24984719	24984720	11985	16387	HG01870	this study	no
chr9	94216553	94216563	16456	16065	NA19319	this study	yes

## Sheet: Table S6
	OCE	AMR	SAS	EAS	EUR
AFR	0.165527	1.67106e-08	5.79343e-05	4.22646e-33	5.17529e-11
EUR	0.616522	0.767161	0.00609637	5.40391e-10
EAS	0.042988	8.20188e-09	1.56976e-18
SAS	0.806216	0.0322246
AMR	0.683372

## Sheet: Table S7
nu_Breakpoint	mt_Breakpoint	Number of individuals with NUMTs overlapping Neanderthal segmenets					Introgressed segments callsets
		Total	EUR	AMR	SAS	EAS
chr1:37611718-37611718	8933-9007	18	8	2	6	2	S*
chr1:52979127-52979128	14860-14952	1	0	0	0	1	S*
chr1:61649661-61649662	5958-6076	1	0	0	1	0	S*
chr1:170256486-170256486	9801-10192	3	0	0	3	0	S*
chr1:241597171-241597173	4559-4718	1	0	0	0	1	S*
chr10:64332313-64332315	3962-4136	1	0	0	0	1	S*
chr11:99188486-99188490	9421-9487	1	0	0	1	0	S*
chr12:87429146-87429146	4535-4718	2	0	0	2	0	S*
chr12:96270400-96270426	2046-12998	1	1	0	0	0	S*
chr15:51673831-51673832	4960-5631	1	0	0	0	1	S*
chr2:34418573-34418876	5700-5820	1	0	0	1	0	S*
chr2:68801196-68801206	10191-16397	1	1	0	0	0	S*
chr2:79899154-79899154	7283-7381	1	0	1	0	0	S*
chr21:21708297-21708297	5712-5820	1	0	0	1	0	S*
chr3:17999761-17999761	12288-13613	1	0	0	0	1	S*
chr4:126419043-126419043	14030-14098	11	0	1	0	10	S*
chr5:32338477-32338477	14830-12714	8	5	2	1	0	S*
chr6:102877808-102877808	14641-14844	1	0	0	0	1	S*
chr1:37611718-37611718	8933-9007	4	0	1	2	1	Sprime
chr1:170256486-170256486	9801-10192	2	0	0	2	0	Sprime
chr1:226633566-226633566	12994-13129	1	0	0	1	0	Sprime
chr10:64332313-64332315	3962-4136	1	0	0	0	1	Sprime
chr10:69712584-69712588	6358-6427	1	1	0	0	0	Sprime
chr11:100145004-100145004	11498-11557	71	37	6	28	0	Sprime
chr12:87429146-87429146	4535-4718	2	0	0	2	0	Sprime
chr12:96270400-96270426	2046-12998	1	1	0	0	0	Sprime
chr2:33667411-33667411	14776-15022	12	1	11	0	0	Sprime
chr2:79899154-79899154	7283-7381	1	0	1	0	0	Sprime
chr3:17999761-17999761	12288-13613	1	0	0	0	1	Sprime
chr4:37933543-37933544	6907-7004	1	0	1	0	0	Sprime
chr4:82695010-82695010	11022-11188	1	1	0	0	0	Sprime
chr4:126419043-126419043	14030-14098	9	0	1	0	8	Sprime
chr4:178496733-178496733	5976-6018	1	0	0	0	1	Sprime
chr5:32338477-32338477	14830-12714	7	4	2	1	0	Sprime
chr6:68179572-68179572	7010-2699	1	0	0	1	0	Sprime
chr9:110244270-110244270	7923-8027	3	0	0	0	3	Sprime

## Sheet: Table S8
NUMT	nu_Breakpoint	mt_Breakpoint	Individuals observed	Breakpoint identity	Mean pairwise similarity (%)	Similarity excluding mt hypervariable region (%)	Conclusion
chr11_49M	chr11:49862017-49862017	16088-61	1677	Identical	97.79	99.87	Single ancestral insertion
chr4_82M	chr4:82695010-82695010	11022-11188	65	Identical	100	100	Single ancestral insertion
chr2_33M	chr2:33667411-33667411	14776-15022	852	Identical	99.98	99.98	Single ancestral insertion
chr3_142M	chr3:142815571-142815572	1378-1688	3	Identical	100	100	Single ancestral insertion

## Sheet: Table S9
nu_Breakpoint	mt_Breakpoint	Number of individuals with NUMTs overlapping Denisovan segmenets in Panpuan	Introgressed segments callsets
chr3:142815571-142815572	1378-1688	3	Sprime
chr4:82695010-82695010	11022-11188	1	Sprime

[truncated: 4 more sheets: Table S10, Table S11, Table S12, Table S13]
